# Supplementary material for: Synthesis of Monothiacalix[4]arene Using the Fragment Condensation Approach
Source: Molecules. 2025 Jul 27;30(15):3145. doi: 10.3390/molecules30153145 (PMC12348300; doi:10.3390/molecules30153145)
Supplement: Supplementary file 1 [file molecules-30-03145-s001.zip]

Archive with 1 entries (1 files):
- molecules-3768854-supplementary.pdf
